# Supplementary material for: Validation of the Italian Version of the Behavioral Inhibition Questionnaire (BIQ) for Preschool Children
Source: Int J Environ Res Public Health. 2021 May 21;18(11):5522. doi: 10.3390/ijerph18115522 (PMC8196608; doi:10.3390/ijerph18115522)
Supplement: Supplementary file 1 [file ijerph-18-05522-s001.zip]

Archive with 1 entries (1 files):
- ijerph-1193582-supplementary.pdf
